# Supplementary material for: Semi-Quantitative Biosecurity Assessment Framework Targeting Prevention of the Introduction and Establishment of Salmonella Dublin in Dairy Cattle Herds
Source: Animals (Basel). 2023 Aug 17;13(16):2649. doi: 10.3390/ani13162649 (PMC10451256; doi:10.3390/ani13162649)
Supplement: Supplementary file 1 [file animals-13-02649-s001.zip]

Archive with 1 entries (1 files):
- BAFSD.xlsx
