# Supplementary material for: Semi-Quantitative Biosecurity Assessment Framework Targeting Prevention of the Introduction and Establishment of Salmonella Dublin in Dairy Cattle Herds
Source: Animals (Basel). 2023 Aug 17;13(16):2649. doi: 10.3390/ani13162649 (PMC10451256; doi:10.3390/ani13162649)
Supplement: Supplementary file 1 [file animals-13-02649-s001.zip › BAFSD.xlsx]

## Sheet: 0_Background information
	Questions	Answer						Guidelines - How to use
0_Background information	0_1 Herd identification number (herd-ID)							Introduction: This part informs about how to use the tool and refers to the sheets in this Excel-file. Note that there is a scoring sheet and a scoring guidesheet that go together for each of the 12 biosecurity sections in the tool. Assessment of biosecurity using the BAF-SD should be conducted by a trained biosecurity assessor on farm in seven steps. The biosecurity assessment relates to the pra…
	0_2 Date of visit
	0_3 Owner
	0_4 Address
	0_5 Phone number
	0_6 Email
	0_7 Affiliation/relationship with the herd	Owner	Herd owner	Employee with management responsibilities	Employee without management responsibility	Student/ trainee	Spouse/ partner
	0_8 Number of years associated with this herd	< ½ year	Between ½ and 1 year	1 and 2 years	2 and 5 years	5 and 10 years	> 10 years
	0_9 Number of other employees in the barn
	0_10 Other herds associated with the herd (herd-IDs)
	0_11 Lactating cows' pen floor/bedding materials	Cubicles organic materials	Cubicles mattresses	Cubicles sand	Free-stall deep bedding	Free-stall compost	Tie stall
	0_12 Cattle on pasture	No		Yes, but at other location (herd-ID)		Yes
	0_13 Animals at shows with last 12 months	No			Yes
	0_14 Number of heifer/cow days in calving area	Average			No calving pen
	0_15 Number of calvings within the last 12 months
	0_16 Other animals (tick the boxes below the animal species in 0_17, 0_18 and 0_19)	Sheep	Goat	Poultry	Swine	Dog	Cat
	0_17 With direct contact to cattle
	0_18 With indirect contact to cattle
	0_19 With no contact to cattle (e.g. completely separate barn)
	Map details
	Farm entrances		1
	Pick-up and delivery area of calves		2
	Pick-up or delivery of adults (older young stock - not calves, cows and animals for slaughter)		3
	Calving facilities		4
	Sick pen(s)		5
	Calf housing facilities (0-6 months old)		6
	Slurry tanks		7
	Route for slurry field application		Red route
	Storage of solid manure / deep bedding		8
	Route transportation of solid manure for field application		Green route
	Collection point for biogas slurry		9
	Delivery of digested residues from biogas plant		10
	Truck route for biogas plant pickup and deliveries		Black route
	Storage of protein supplements and concentates		11
	Storage of forage		12
	Internal routes for handling and moving feed		Blue route
	Washing facilities		13
	Cattle movement route		Orange route
	Carcass disposal (rendering collection point)		14

## Sheet: 1_Entrance
1_Entrance	Observation	Score	Scoring guide text		Adj score	Within the last 12 months
	2_1 Entrance area upon arrival to the farm		Easy to locate and identified by signs			3_0 Visitors share entrance with milk collector	N/R	No				Yes		IDK
			Easy to locate (intuitive), but not clearly marked as entrance
			Immediate to locate, but several entrance options and no clearly signpost			3_1 Professional service visitors use main entrance up on arrival	N/R	Always	Often	Sometimes		Rarely	Never	IDK
			Difficult to locate (requires explanation). There may be several entrance options
	2_2 Parking and access area at the barn entrance		Covered with a solid surface (stone/concrete). There are no visible signs of contamination with livestock manure			3_2 Veterinarian(s) use main entrance	N/R	Always	Often	Sometimes		Rarely	Never	IDK
			Loose surface (soil). There are no visible signs of contamination with livestock manure			3_3 Artificial inseminator technician(s) use main entrance	N/R	Always	Often	Some-times	Rarely	Never	Do not enter barn	IDK
			The area has a firm surface. There are visible signs of contamination with livestock manure			3_4 Hoof trimmer(s) use main entrance	N/R	Always	Often	Some-times	Rarely	Never	Do not enter barn	IDK
			Loose surface (soil). There are visible signs of contamination with livestock manure
	2_3 Precautions before entrance to the barn		Clearly stated at the entrance(s)			3_5 Veterinarians and artificial inseminator technicians use available farm coveralls	N/R	Always	Often	Some-times	Rarely	Never	No farm specific coveralls are available	IDK
			Not posted at all obvious barn entrances
			Precautions are in place at the entrance(s), but unclear
			No precautions are indicated
	2_4 Entrance area to the barn		Clear segregation between external and internal zone			3_6 The entrance area has been cleaned	N/R	Several times a day	Daily	Weekly		Less then weekly	Rarely to never	IDK
			No clear segregation, but entrance area is free of livestock manure and indicate daily cleaning
			No segregation and entrance area is not easy to clean or is contaminated. Floor is covered with several days old manure or filth, but indicate occasionally cleaning
			No segregation, or direct access to stable. Entrance area is contaminated with dried or moist animal manure or filth and has never or very rarely been cleaned
	2_5 Rubber boots for visitors		Several pairs of obviously available visitor boots in different sizes (under and over size 42) that are not hidden away under desks etc. They show systematic use, and are hygienic inside and out			3_7 Employees have contact to cattle from other farms	N/R	No	Yes, contact herd(s) are likely not infected with Salmonella	Yes, Salmonella status of contact herd(s) is unknown		Yes, contact herd(s) are infected with Salmonella		IDK
			One or more pairs of obviously accessible and serviceable visitor boots (including hygienic insides) that show signs of being used			3_8 Employees used the same work clothes and footwear in other herds	N/R	Footwear and work clothes		Footwear		Work clothes	Never	IDK
			One or more pairs of visiting boots which are not obviously available/can be made available on request and which appear to be used			3_9 Requires use of visitor rubber boots when contact to animals	N/R	Yes		Not always, but often		No	No visitor foot-wear available	IDK
						3_10 The veterinarian has used visiting boots	N/R	Always	Often	Sometimes		Rarely	Never	IDK
			No visitor boots available, or visitor boots are never used, e.g. because they are too unhygienic or stored in an inappropriate place			3_11 Technician inseminator has used visiting boots	N/R	Always	Often	Sometimes		Rarely	Never	IDK
						3_12 Hoof trimmer has used visiting boots	N/R	Always	Often	Sometimes		Rarely	Never	IDK
	2_6 Coveralls for professional visitors		There are at least 2 sets of hygienic coats or overalls. Look like they are being used			3_13 Professional visitor has complied with requirements for changing boots	N/R	Always	Often	Some-times	Rarely	Never	No visitor foot-wear available	IDK
			There is one hygienic coat or overalls. Look like it is being used
			There are one or more coat or overalls which are unhygienic but appear to be in use
			Coveralls are not available for professional visitors or are not being used
	2_7 Usable sink for hand-washing		Inviting and easily accessible sink (e.g. hygienic, soap and clean towel/disposable napkins present, possibly hand disinfection)			3_14 The veterinarian washes hands/use gloves prior to accessing the herd	N/R	Always	Often	Sometimes		Rarely	Never	IDK
			Usable and accessible sink or tap with soap or hot water. The sink is maybes lightly dirty and a clean towel is not available
			Functional sink or tap, but unhygienic or difficult to access
			No sink or tap available, or non-functional sink / tap
	2_8 Separation between internal risk equipment (calf milk bowls etc.) and areas that can be contaminated by external footwear, clothing or splashes when washing hands or boots		Internal risk equipment is not stored in the area around the entrance			3_15 Has any brush(es) in the entrance area used for clearning internal equipment been used to clean external equipment (e.g. boots)	N/R	Never	Can happen, but is disinfected afterwards		Can happen, there are no precautions when it occurs		Yes, happens often, no precautions	IDK
			Internal risk equipment is located in entrance area but without risk of being contaminated by external footwear, clothing or splashes
			Internal risk equipment is located close to the entrance/external equipment with possible risk of contamination			3_16 Washing of risk equipment in entrance area	N/R	Never or rarely	< once weekly	≥ once weekly		Daily	Several times a day	IDK
			Internal risk equipment can be contaminated with a high probability
Intuitive assessment				Adjusted assessment		Final assessment

## Sheet: 1_Scoring_guide
Score explanation	Score terms	100 % scoring scale	Guiding text
For an excellent performance displaying a high level of command of all aspects of the biosecurity for the herd section, with no or only a few minor weaknesses	Excellent	100-90	Indicated entrance with clear segregation between dirty and clean zones for general change to hygienic herd-specific rubber-boots and overalls in appropriate sizes. Cross-contamination is negligible.
For a very good performance displaying a high level of command of most aspects of the biosecurity for the herd section, with only minor weaknesses	Very good	89-80	Easily identifiable clean entrance with changes to hygiene herd-specific rubber-boots and overalls by the majority of visitors. Cross-contamination is negligible.
For a good performance displaying good command of the biosecurity for the herd section but also some weaknesses	Good	79-70	Easily identifiable and clean entrance with available hygiene herd-specific rubber-boots and organised location. The internal environments is less likely to be contaminated. Weaknesses may include the missing use of farm-specific clothing, gloves or handwashing that is not carried out upon arrival.
For a fair performance displaying some command of the biosecurity for the herd section but also some major weaknesses	Fair	69-60	Easily identifiable cleaning-friendly entrance, with available herd-specific rubber-boots where internal environments are at a minor risk of contamination. Major weaknesses may include the risk of cross-contamination of internal equipment. Herd-specific boots may be stored far from the main entrance.
For a performance meeting only the minimum requirements for acceptance	Adequate	59-50	Important biosecurity measures, such as herd-specific rubber-boots and facilities to wash hands, are available, but errors will compromise the biosecurity measures (e.g. dirty entrance area, insufficient use of herd-specific clothing).
For a performance which does not meet the minimum requirements for biosecurity acceptance	Inadequate	49-40	Entrance cannot be done without risk of cross-contamination, either by missing the ability to change footwear, cross-contamination of the environment or lack of ability to perform proper handwashing etc.
For a performance which is unacceptable but no critical errors in biosecurity measures for the herd section	Unacceptable	39-30	Entrance cannot be performed without the risk of cross-contamination (dirty area), where several barriers are missing including farm-specific boots.
For a performance which is unacceptable and critical with major weakness	Critical	29-20	Entrance areas are difficult to clean, and entrance cannot be done without major risk of cross-contamination of environment. A few barriers are in place (e.g. ability to clean footwear and hands).
For a performance which is very critical in most aspects	Very critical	19-10	A minimum of barriers regarding ability to access or leave the herd clean. Entrance area and surroundings is contaminated, and the access to a place to wash hands and maybe footwear is compromised.
For a completely unacceptable performance displaying a minimum level of command of all aspects of biosecurity for the herd section, with no or only a few biosecurity measures	Non-existing	9-0	No barriers regarding the ability to access or leave the herd clean. Entrance area and surroundings is contaminated to a larger degree

## Sheet: 2_Pick-up-delivery calves
2_Area for pick-up and delivery of calves	Observation	Score	Scoring guide text		Adj score	Within the last 12 months
	2_9 Identification of location upon arrival at the farm		Easy to locate and marked with signs			3_17 Sale of veal calves	N/R	No, they are euthanised		No, they are fattened on-farm		Yes		IDK
			Easy to locate (intuitive), but not clearly marked as pick-up and delivery area
			Immediate to locate, but not marked and there may be several options for pick-up/delivery of calves			3_18 Haulier	N/R	Always the same	One of two hauliers, both with knowledge about the herd	One of two hauliers with knowledge about the herd		Several hauliers all with knowledge about the herd	Several hauliers who do not always have knowledge about the herd	IDK
			Difficult to locate (requires explanation). There may be several options for pick-up/delivery of calves
	2_10 Segregation of pick-up and delivery area		Clear segregation from internal property area			3_19 Description of protocol for delivery
			Area is located within/near internal property area but without contact to locations for management, feeding, moving, or housing animals, etc.
			Area is located within internal property area with contact to locations for management, feeding, moving or housing animals, etc.			3_20 Hauliers' traffic in area of pick-up	N/R	No contact to internal property area	Contact with internal property area, but not indoor and outdoor housing area	Contact to separate loading or building area at internal property area	Contact to indoor or outdoor housing areas, picked-up by haulier from separate loading or building area	Contact to indoor or outdoor housing areas. Calves is handed out by the farmer	Contact to indoor or outdoor housing area. Haulier has picked up calves from housing facilities/huts	IDK
			Pick-up and delivery area is from indoor or outdoor animal housing area in contact with management, feeding or animals, etc.
	2_11_Segregation from contact between transport and housed animals		No possible contact between housed animals and livestock trailer			3_21 Haulier contact with indoor and outdoor housing area	N/R	None of the pickups	< 25% of pickups	Between 25 and 50% of pickups		>50% of pickups	All pickups	IDK
			No possible contact between housed animals and contaminated surfaces (e.g. ramp) of livestock trailer
			Likely contact between housed animals and contaminated surfaces (e.g. ramp) of livestock trailer			3_22 Use of separate loading or building facilities (including moved calf hutches from outdoor or indoor housing area)	N/R	Always	Often	Sometimes	Rarely	Never	Not available	IDK
			Contact between housed animals and contaminated surfaces (e.g. ramp) of livestock trailer is highly likely
	2_12 Facilities for pick-up		Separate loading or building facilities for calves leaving the farm which is not entered by haulier or not used for housing or movement of remaining animals. Or protocols that accommodate pick-up without haulier contact to internal management, feeding and animal areas (e.g. handover of animals in halter)			3_23 Use of separate loading or building facilities for relocation of remaining animals	N/R	No, only used for animals leaving the herd	Yes, however haulier did not enter facilities or the facilities always washed after delivery of animals leaving the herd	Yes, and often washed after delivery of animals leaving the herd		Yes, and sometimes washed after delivery of animals leaving the herd	Yes, and rarely or never washed after delivery of animals leaving the herd	IDK
			Separate loading or building facilities which appear to be washed before internal use for remaining animals (including calf hutches on weels moved to separate pick-up area)
			Separate loading or building facilities which do not appear to be washed before internal use for remaining animals (including calf hutches moved to separate pick-up area)
			The calves are pick-up directly from the stable or housing area			3_24 Departed calves has returned after contact to livestock trailer	N/R	No	Yes, it has happened, but only from empty and washed livestock trailer			Yes, it has happened, and livestock trailer may be dirty or contain animals from foreign herds		IDK
	2_13 Visitor rubber-boots for haulier in case of contact to loading or housing area used for remaining animals		Obviously accessible and serviceable visitor boots (including hygienic insides). Boots show signs of being used			3_25 Use of visitor rubber-boots by haulier in contact with loading facilities or housing areas	N/R	Always	Often	Sometimes		Rarely	Never	IDK
			Visiting boots which are not obviously available, but can be produced on request and which appear to be used
			Visibly accessible or non-obviously accessible visitor boots that appear to be used occasionally			3_26 Housing of calves under four months on other properties (not grassing)	N/R	No, all calves is located at same property	Calves are housed on other property within the same business	Calves have been housed on one property outside the business. However, only calves from herd of origin are housed at the property outside the business		Calves have been housed on more than one property outside the business. However, only calves from herd of origin are housed at the properties outside the business	Calves have been housed on properties together with animals from other source herds, either within the business or not	IDK
			No use of visitor boots due to absence, inaccessible storage, or poor hygiene
	2_14 Quarantine facilities for calves		Separate building and segregated from other animals			3_27 Purchase of calves with the last 12 months	N/R	No	< 5 from one source herd	≥ 5 from one source herds		< 5 from different source herds	≥ 5 from different source herds	IDK
			Segregation from other animals and without risk of manure cross-contamination
			Segregated from other animals but with risk of manure contact (e.g. sharing of manure slat scrapers)
			No segregation between purchase and remaining animals			3_28 Quarantine for purchased calves	N/R	Yes			No			IDK
Intuitive assessment				Adjusted assessment		Final assessment

## Sheet: 2_scoring_guide
Score explanation	Score terms	100 % scoring scale	Guiding text
For an excellent performance displaying a high level of command of all aspects of the biosecurity for the herd section, with no or only a few minor weaknesses	Excellent	100-90	Loading facilities are isolated from internal property area and are only used for housed animals after cleaning unless the loading facilities is not entered by haulier. Difficulty to find loading facility is considered a minor weakness
For a very good performance displaying a high level of command of most aspects of the biosecurity for the herd section, with only minor weaknesses	Very good	89-80	Use of on-farm loading facilities where hauliers are not in contact with stable facilities. Transport and haulier only constitute a minor risk of disease transmission due to barriers
For a good performance displaying good command of the biosecurity for the herd section but also some weaknesses	Good	79-70	Use of on-farm loading facilities where haulers are generally not in contact with stable facilities. Transport and haulers constitute only a minor risk for disease transmission. Weakness may include infrequently cleaning of the loading facilities used for other purposes.
For a fair performance displaying some command of the biosecurity for the herd section but also some major weaknesses	Fair	69-60	Use of loading facilities or direct pickup of animals from stable facilities that are seldom used for internal transport or management. Weakness may include inconsistent use of facilities.
For a performance meeting only the minimum requirements for acceptance	Adequate	59-50	Loading facilities or washed calf facilities may be used but are located in areas for on-farm management.
For a performance which does not meet the minimum requirements for biosecurity acceptance	Inadequate	49-40	Loading facilities are not available and livestock trailers gets close to housing facilities. There is contact with indoor or outdoor housing facilities without necessary biosecurity measures (e.g., herd-specific boots). Weakness may include the return of calves from transport.
For a performance which is unacceptable but no critical errors in biosecurity measures for the herd section	Unacceptable	39-30	Loading is carried out from areas used for management, and there is contact with indoor or outdoor housing facilities, without necessary biosecurity measures (e.g., herd-specific boots).
For a performance which is unacceptable and critical with major weakness	Critical	29-20	Loading is carried out in areas used for management with critical leaks in biosecurity measures. Pickup areas are used intensively for management and livestock trailer is in contact with indoor or outdoor housing facilities. Other weaknesses include muddy/dirty pickup areas.
For a performance which is very critical in most aspects	Very critical	19-10	The veal calf is picked up directly from the herd with a possible risk of contact between livestock trailer and housed cattle or a critical risk of contamination. Weakness may include loading from areas used for pressure hoses, with a risk of contamination to remaining susceptible cattle.
For a completely unacceptable performance displaying a minimum level of command of all aspects of biosecurity for the herd section, with no or only a few biosecurity measures	Non-existing	9-0	No biosecurity barriers regarding the ability to pick-up the veal calf. Calves are picked up so that highly susceptible animals can get in contact with livestock trailers or intensive use of the loading area constitutes a critical risk for spread to a high proportion of animals, for example loading at storage of feed area used daily

## Sheet: 3_Pick-up-delivery adult
3_Pick-up or delivery of young stock (not calves), cows or animals for slaughter	Observation	Score	Scoring guide text		Adj score	Within the last 12 months
	2_15 Identification of location for pick up of adult animals leaving the farm, upon arrival to the farm		Easy to locate and marked with signs			3_29 Description of protocol for delivery
			Easy to locate (intuitive), but not clearly marked as pick-up and delivery area			3_30 Delivery area/facilities for slaughter animals has been used for other purposes	N/R	No	Export and sale of livestock	Internal animal movement within the business	Housing of remaining animals	Feed, management etc.		IDK
			Immediate to locate, but not marked and there may be several options for pick-up locations
			Difficult to locate (requires longer explanation). There may be several options for pick-up locations
						3_31 Washing of contact area between ramp of livestock trailer and ground	N/R	Always	Often	Sometimes	Rarely	Never	Not possible, due to surface	IDK
	2_16 Segregation of pick-up area for adult animals leaving the farm		Clear segregation from internal property area
			Area is located within/near internal property area but without contact to locations for management, feeding, moving, or housing animals, etc.
			Area is located within internal property area with contact to locations for management, feeding, moving, or housing animals, etc.			3_32 Haulier	N/R	Always the same	One of two haulier, both with knowledge about the herd	One of two haulier with knowledge about the herd		Several hauliers all with knowledge about the herd	Several hauliers which not always have knowledge about the herd	IDK
			Pick-up and delivery area is from indoor or outdoor animal housing area, with high risk of contamination, animals can get in contact with vehicle or ramp is in contact with feed etc.
	2_17_Segregation of delivery facilities and pick-up location in relation to housing of risk animals (transition cow, sick animals or calves)		Located in different barn sections			3_33 Hauliers traffic in area of pick-up	N/R	Delivered in separate loading or building facilities. Haulier may have contact with internal property area but no contact with the delivery facilities	Contact to separate loading or building. Haulier may have contact with internal property area	Contact to internal property area, animals have been handed out by the farmer	Contact to indoor or outdoor housing areas. Animals is handed out by the farmer	Contact to delivery facilities or indoor or outdoor housing area. Haulier has sometimes picked up animals from housing area	Hauliers pick up animals directly from the housing area	IDK
			From same barn section, but without risk of disease transmission
			Pick-up of animals leaving the farm is carried out near risk animals and indirect contact cannot be ruled out
			Adult animals leaving the farm is picked-up from facilities used for animal at risk (e.g., section used for calving, when not used for delivery of animals)
	2_18 Segregation from contact between transport and housed animals		No possible contact between housed animals and livestock trailer			3_34 Delivery facilities has been used for all collection of slaughter animals	N/R	Always	Often	Sometimes	Rarely	Never	No accessible delivery facilities	IDK
			No possible contact between housed animals and contaminated surfaces (e.g., ramp) of livestock trailer
			Likely contact between housed animals and contaminated surfaces (e.g., ramp) of livestock trailer
			Contact between housed animals and contaminated surfaces (e.g., ramp) of livestock trailer is highly likely
	2_19 Facilities for pick-up		Separate loading or building facilities for adult animals leaving the farm which is not entered by haulier or not used for housing or movement of remaining animals. Or protocols that accommodates pick-up without haulier contact to internal management, feeding and animal areas (e.g., handover of animals in halter)			3_35 Delivery facilities are washed after delivery of animals	N/R	Always	Often	Sometimes		Rarely	Never	IDK
			Separate loading or building facilities which appear to be washed before internal use for remaining animals
			Separate loading or building facilities which do not appear to be washed before internal use for remaining animals			3_36 Use of visitor rubber-boots by haulier in contact with loading facilities or housing areas	N/R	Always	Often	Sometimes		Rarely	Never	IDK
			Adult animals leaving the farm are pick-up directly from the stable or housing area
						3_37 Housing of cattle four months and above on other properties (not grassing)	N/R	No, all cattle are located at same property	Cattle is housed on other property within the same business	Cattle have been housed on one property outside the business. However, only cattle from herd of origin are housed at the property outside the business		Cattle have been housed on more than one property outside the business. However, only cattle from herd of origin are housed at the properties outside the business	Cattle have been housed on more than one property outside the business together with foreign cattle	IDK
	2_20 Visitor rubber-boots for haulier in case of contact to loading or housing area used for remaing animals		Obviously accessible and serviceable visitor boots (including hygienic insides). Boots show signs of being used
			Visiting boots which are not obviously available/can be produced on request and which appear to be used
			Visibly accessible or non-obviously accessible visitor boots that appear to be used occasionally			3_38 Purchase of calves with the last 12 months	N/R	No	<5 from one source herd	> 5 from one source herds		<5 from different source herds	>5 from different source herds	IDK
			No use of visitor boots due to absence, inaccessible storage or poor hygiene
						3_39 Quarantine in case of contact between animals from other source herds (e.g. participating in shows or heifer raising off-farm)	N/R	Yes			No			IDK
	2_21 Quarantine facilities for adults		Separate building and segregated from other animals
			Segregation from other animals and without risk of manure cross-contamination
			Segregated from other animals but with risk of manure contact (e.g. sharing of manure slat scrapers)			3_40 On farm livestock trailer	N/R	Have not been used	Only transporting own animals	Washed after transporting foreign animals		Not always washed after transporting foreign animals	Has transported foreign animals infected with salmonella	IDK
			No segregation between purchase and remaining animals
Intuitive assessment				Adjusted assessment		Final assessment

## Sheet: 3_scoring_guide
Score explanation	Score terms	100 % scoring scale	Guiding text
For an excellent performance displaying a high level of command of all aspects of the biosecurity for the herd section, with no or only a few minor weaknesses	Excellent	100-90	Loading facilities and areas are isolated from internal property areas. Facilities are always used and only used for housed cattle after washing, unless the facilities are not entered by a hauler/haulier. The difficulty in finding a loading facility is considered a minor weakness. If cattle were purchased within the last 12 months at least 3 weeks quarantine in isolated barns were quarantined
For a very good performance displaying a high level of command of most aspects of the biosecurity for the herd section, with only minor weaknesses	Very good	89-80	Use of separated on-farm loading facilities and areas, where loading is generally not carried out from areas crossed intensively by internal transport. Haulers are not in contact with the stable areas. If so, the visitor boots were used. If loading facilities are used for the internal relocation of cattle or the farmer is in contact with the loading facilities, it is always prewashed. If cattle w…
For a good performance displaying good command of the biosecurity for the herd section but also some weaknesses	Good	79-70	Use of separated on-farm loading facilities and areas, where loading is generally not carried out from area crossed intensively by internal transport. Haulers are not in contact with stable areas. If so, the visitor boots were used. Weakness may include lack of prewash of loading facilities and area before relocation of cattle within the herd. If cattle were purchase within the last 12 months fro…
For a fair performance displaying some command of the biosecurity for the herd section but also some major weaknesses	Fair	69-60	Use of separated on-farm loading facilities and areas, where loading may be carried out from areas used for daily management or from a loading facility connected with the housing of cattle where hauler behaviour does not pose a significant risk of disease introduction. A major weakness may include lack of quarantine if replacement animals is bought in regularly
For a performance meeting only the minimum requirements for acceptance	Adequate	59-50	Loading facilities may or may not be available. Loading can be carried out in connection with the housing of cattle (e.g. feed table) but biosecurity precautions and the haulers behaviour does not pose a significant risk of disease introduction
For a performance which does not meet the minimum requirements for biosecurity acceptance	Inadequate	49-40	Loading facilities are not available and livestock trailers constitute a risk. The trailer is in contact with indoor or outdoor housing facilities without necessary biosecurity measures (e.g. a ramp is in contact with feed)
For a performance which is unacceptable but no critical errors in biosecurity measures for the herd section	Unacceptable	39-30	Loading is carried out from areas used for management and the trailer is in contact with indoor or outdoor housing facilities, and the hauler behaviour contributes to a significant risk of disease introduction and establishment (e.g. transport in contact with storage of concentrated, collection of slaughter animals from separate pens occasionally used for susceptible animals, etc.)
For a performance which is unacceptable and critical with major weakness	Critical	29-20	Loading is carried out from the areas used for management or from stable. There is a critical shortcomings in biosecurity. The pick-up areas may be used intensively for management or for housing of susceptible animals (calving pen etc.) or there may be possible contact with remaining animals
For a performance which is very critical in most aspects	Very critical	19-10	Cattle are pick-up directly from stable with possible risk of contact with remaining animals or critical risk of contamination by more than one major weakness, for example loading area at washing facilities enables spread of contamination during pressure hoses, loading facilities in areas used intensively for cattle movement, or along the feed table within the barn
For a completely unacceptable performance displaying a minimum level of command of all aspects of biosecurity for the herd section, with no or only a few biosecurity measures	Non-existing	9-0	No barriers regarding the ability to pick-up adults and heifers. Animals picked-up in a way allowing highly susceptible animals (calf pen or hospital pen etc.) can get in contact with livestock trailer or intensive use of the loading areas constitutes a very critical risk for spread to high proportion of animals, e.g. loading facilities at storage of feed used on daily basis

## Sheet: 4_Calving facilities
4_Calving facilities	Observation	Score	Scoring guide text		Adj score	Within the last 12 months*
	2_22 Number of animals in calving pen		The calving facilities appear to be used as a single calving pen, and the facilities are sufficiently dimensioned in relation to the systematic use of single calving pens (annual number of calvings + 30% fluctuation in calving distribution and a minimum of 2 days in the calving pen)			3_41 Area for calvings (tick all answers that apply)	N/R	Slatter	Manure gutter		Common calving pen		Pasture	Single calving pen	IDK
			A maximum of four animals in each calving pen			3_42 Frequency of single calving pen use	N/R	Always	>90%	>50%	≤50%	≤10%	Never	No single calving pens available	IDK
			The calving facilities appear to be used as single calving pens, but the facilities are undersized compared to systematic use (annual number of calving's + 30% fluctuation in calving distribution and a minimum of 2 days in the calving pen), meaning that some cows calve where there are more than 4 cows			3_43 Maximum number of cows in calving pens	N/R	1	2		3 or 4		5 to 8	>8	IDK
			Calving pens with more than four animals			3_44 Separation of calf and cow	N/R	≤ 1h after calving	≤ 6h after calving		≤ 12h after calving		≤ 24h after calving	>24h after calving	IDK
	2_23 Segregation between hospital pen and calving facilities		Hospital pen is located in distance to calving facilities without risk of direct or indirect contact			3_45 Use of calving pen for hospitalised animals	N/R	Never	Non-infected animals (leme cows)		Metabolic disorders		Undiagnosed animal	Attended infected diseases	IDK
			Hospital pen is located near calving facilities, but without direct or indirect contact like shared water trough or manure scraper
			No direct contact but indirect contact between animals in hospital and calving pens
			Direct contact between animals in hospital and calving pen
	2_24 Calving facilities are shielded from possible sources of external manure (indirect contact to manure from other farms)		Calving facilities are shielded against external manure			3_46 Index calving facilities (Bedding area/((No. of calving x days in calving pen x 1.3)/365)) Square meters in total:	N/R	> 20	20-17		17-13		13-10	< 10	IDK
			There is a small possible risk of contact to external manure
			Calving animals are likely to get in contact with external manure
			Calving animals are most likely getting in contact with external manure, e.g. feeding table or cattle passageways used for transition cows is close-by or shared with manure handling
	2_25 Segregation of calving facilities from washing facilities		Washing area is physically located far from calving area			3_47 Number of calving's at slatter	N/R	0	0.01		2-3%		4-6%	>6%	IDK
			Aerosol from washing area is most likely not able to reach calving facilities due to shielding by walls, gates etc.
			Aerosols from washing can get in contact with calving animals, but risk is most likely minimised by closing gates etc.
			Aerosols will get in contact with calving animals, due to location and lack of shielding possibilities or use			3_48 Bedding replacement/mucking out frequency	N/R	After each calving	After all in all out		After 2-8 calving's		After 8-16 calving's	>16 calving's	IDK
	2_26 Calving environment		Used and prepared pens are well maintained, with proper level of clean bedding. Only few calving cows are lightly contaminated on udder			3_49 Frequency of manure gutter calving's	N/R	None	<25%		25-50%		50-75%	>75%	IDK
			Used pens are well maintained, with proper level of clean bedding. Only few calving cows are lightly contaminated on udder
			Used pens are not well maintained with improper level of bedding and wet and contaminated areas. Only few calving cows are lightly contaminated on udder			3_50 Frequency of calving's on pasture	N/R	None	<5%		<25%		25-75%	>75%	IDK
			Used pens are not well maintained with >25% of bedding area heavily contaminated and/or more animals udder is heavily contaminated with manure
						* Questions includes heifer and cow calving's
	2_27 Spread of Salmonella		Facilities protect against spread of Salmonella from a calving animal to other animals
			The potential spread of Salmonella from one calving animal can reach a maximum of 4 other animals
			The potential spread of Salmonella from one calving animal can reach 5-10 other animals
			The potential spread of Salmonella from one calving animal can reach more than 10 animals
Intuitive assessment				Adjusted assessment		Final assessment

## Sheet: 4_scoring_guide
Score explanation	Score terms	100 % scoring scale	Guiding text
For an excellent performance displaying a high level of command of all aspects of the biosecurity for the herd section, with no or only a few minor weaknesses	Excellent	100-90	Calving facilities are located so that the feed and calving environment are not at risk of becoming contaminated with manure from external sources either by manure contact or by aerosol transmission. Calving in prewashed and disinfected isolated single calving pens, reserved for calvings only. Prepared and used calving pens are well-managed, with clean bedding and a low stock density. Procedures …
For a very good performance displaying a high level of command of most aspects of the biosecurity for the herd section, with only minor weaknesses	Very good	89-80	Calving facilities are located so that the feed and calving environment are not at risk of becoming contaminated with manure from external sources by manure contact or by aerosol transmission. Calving in single calving pens with a maximum of four animal contacts. The calving pen is reserved for calving but contact with sick cows in neighbouring pens may be possible. Prepared and used calving pens…
For a good performance displaying good command of the biosecurity for the herd section but also some weaknesses	Good	79-70	Calving facilities are located so that the feed and calving environment are not at risk of becoming contaminated with manure from external sources by manure contact, and the risk of transmission as a consequence of aerosol or personal hygiene is low. The calving pen holds a maximum of four cows, is well-managed with clean bedding and has a high bedding replacement rate. Calving pens are precleane…
For a fair performance displaying some command of the biosecurity for the herd section but also some major weaknesses	Fair	69-60	Calving facilities are located such that the feed and calving environment are generally at low risk of being contaminated with manure from external sources by manure contact, aerosol or personal hygiene. Farms with a higher risk for introduction require a lower risk for establishment, for example, no contact with sick animals or a higher bedding replacement rate. Calving pens may contain more tha…
For a performance meeting only the minimum requirements for acceptance	Adequate	59-50	Calving facilities is located so that the feed and calving environment may be at risk of becoming contaminated with manure from external sources by manure contact, but transmission as consequence of aerosol or personal hygiene is low. Farms with a higher risk for introduction requires lower risk for establishment e.g., no contact to sick animals, higher bedding replacement rate. Calving pens may …
For a performance which does not meet the minimum requirements for biosecurity acceptance	Inadequate	49-40	Calving facilities is located so that the feed and calving environment may be at risk of becoming contaminated with manure from external sources by manure contact but risk of transmission as consequence of aerosol or personal hygiene is low. Generally, the calving pens holds more than four animals, and the number of animal contact is high. Sick cows may be housed in calving pen and bedding replac…
For a performance which is unacceptable but no critical errors in biosecurity measures for the herd section	Unacceptable	39-30	Calving facilities is located so that the feed and calving environment may be at risk of becoming contaminated with manure from external sources including transmission as consequence of aerosol or personal hygiene. The calving pens contains more than four animals, number of animal contact is substantially, sick cows may be housed in calving pen and bedding replacement rate is low.
For a performance which is unacceptable and critical with major weakness	Critical	29-20	Calving facilities are at risk of becoming contaminated with manure from external sources including aerosol transmission or personal hygiene. The cattle calve in shared pens with more than eight animals, and/or the number of other animals that are in contact exceeds 10. The bedding is limited and will include some critical weaknesses such as pressure hosing of manure-contaminated equipment in the…
For a performance which is very critical in most aspects	Very critical	19-10	Calving facilities at risk of becoming contaminated with manure from external sources, including aerosol transmission or personal hygiene. Disease establishment and transmission can easily happen due to low hygiene and shared pens between transition cows, calves, and sick animals.
For a completely unacceptable performance displaying a minimum level of command of all aspects of biosecurity for the herd section, with no or only a few biosecurity measures	Non-existing	9-0	Calving facilities at high risk of becoming contaminated with manure from external sources and different pathways. Disease establishment and transmission can easily happen due to low hygiene and shared pens between transition cows, calves and sick animals.

## Sheet: 5_Calves < 130 days
5_Calves <130 days old	Observation	Score	Scoring guide text		Adj score	Within the last 12 months
	2_28 Hygiene level of calf area and equipment		Clean surroundings and bedding			3_51 Calf equipment shared with other farmers?	N/R	No	Yes	Equipment:				IDK
			Clean surroundings and bedding, but ground is not a solid surface (concrete etc.)
			Significantly dirty surroundings including firm floor surface. Bedding may be dirty
			Significantly dirty surroundings and maybe bedding. The Dirty floor surface is not solid.			3_52 Use of disposable gloves or hand washing/disinfection before handling and feeding calves	N/R	Always	Often	Sometimes		Rarely	Never	IDK
	2_29 Segregation of calf facilities from washing facilities		Washing area is physically located far from calf facilities			3_53 Calf facilities have been washed at the same facilities as external equipment and/or machinery used for manure handling	N/R	No	Calf facilities is not washed		Yes			IDK
			Aerosol from washing area most likely not able to reach calf facilities due to shielding by walls, gates, distance, etc.
			Aerosols from washing can get in contact with calves, but risk is most likely minimised by closing gates etc.
			Aerosols can get in contact with calves due to location and lack of shielding or the way washing facilities are usef			3_53_b If washed, how?	N/R	Water, soap and disinfection	Water and soap		Water and disinfection		Water	IDK
	2_30 Calf facilities are shielded from possible sources of external manure (indirect contact to manure from other farms)		Calf facilities is shielded			3_54 Transport equipment for calves has been used to transport animals from other properties or delivery of animals for slaughter	N/R	No	Yes, for slaughter animals, but without haulier contact	Yes, but always washed before internal use	Yes, but often washed before internal use	Yes, but sometimes washed before internal use	Yes, and rarely or never washed before internal use	IDK
			There is a small possible risk of contact to external manure
			Calves are likely to get in contact with external manure
			Calves are most likely to get in contact with external manure
	2_31 Stocking density		3 or less calves			3_55 High-pressure hose is routinely used in calf barn or area with calves	N/R	No	Yes, but only in empty calf barn or calf areas	Yes, but only in empty sections		Yes, but calves in the barn is shielded from aerosols	Yes, and with calves in the barn	IDK
			5 or less calves
			6-9 calves
			>9 calves
	2_32 Cattle density in shared pens (Jersey x 0.6)		3 or more square meters per calf
			2.2 square meters or more per calf			3_56 Overcrowding in shared pens (less than 2.2 square meters)	N/R	Never	Rarely	Sometimes		Often	Always	IDK
			< 2.2 square meters per calf
			< 1.8 square meters per calf
	2_33 Hygiene of footwear		Facilities indicate boots are changed when operating in the calf area			3_57 Footwear hygiene when entering calf section/barn	N/R	Always in rubber-boots appropriate for the purpose	Always in washed rubber-boots before entrance	Often in washed rubber-boots before entrance		In footwear or rubber-boots which sometimes has been washed before entrance	In footwear or rubber-boots which rarely or never has been washed before entrance	IDK
			Clearly accessible and used facilities for washing boots when accessing the calf area
			Accessible, but inconsistently used facilities for washing boots when accessing the calf area
			No facilities for washing of boots at access to calf area
	2_34 Spread of Salmonella via direct or indirect manure-carrying contacts between animals		Facilities protect against spread of Salmonella to more then 4 other calves			3_58 Washing of single pens or facilities for non-weaned calves	N/R	Always	Often	Sometimes		Rarely	Never	IDK
			Facilities protect against spread of Salmonella to more than 9 other calves
			Spread of Salmonella can reach 10-20 other calves			3_59 Movement pattern of calves in shared pens	N/R	All in all out, where the environment has always been cleaned and washed	Calves have most often been placed in washed facilities	Calves have only been moved to pens with new and clean bedding		Calves have often been moved to pens with new and clean bedding	Calves is moved continuously between pens with repeated use of bedding	IDK
			Spread of Salmonella can reach more than 20 other calves
Intuitive assessment				Adjusted assessment		Final assessment

[truncated: 16 more sheets: 5_scoring_guide, 6_Cattle older than 130 days, 6_scoring guide, 7_manure, 7_scoring guide, 8_Storage of feed and feeding, 8_scoring guide, 9_Washing facilities, 9_scoring guide, 10_Animal at pasture, 10_scoring guide, 11_Vermin, 11_scoring guide, 12_Carcass, 12_scoring guide, 13_Total]
